# Supplementary material for: Disulfide Bond Engineering of Soluble ACE2 for Thermal Stability Enhancement
Source: Int J Mol Sci. 2024 Sep 14;25(18):9919. doi: 10.3390/ijms25189919 (PMC11432317; doi:10.3390/ijms25189919)
Supplement: Supplementary file 1 [file ijms-25-09919-s001.zip]

Archive with 1 entries (1 files):
- ijms-3177428-supplementary.pdf
